# Supplementary material for: A novel copper metabolism-related signature model for predicting the prognosis, target drugs, and immunotherapy in stomach adenocarcinoma
Source: Genes Dis. 2023 Sep 14;11(5):101102. doi: 10.1016/j.gendis.2023.101102 (PMC11106529; doi:10.1016/j.gendis.2023.101102)
Supplement: Multimedia component 2 [file mmc2.xlsx]

## Sheet: Appendix A
Appendix A. One hundred and thirty-eight genes involved in copper metabolism.
Nubmer	Genes
1	SLC31A1
2	STEAP2
3	ATP7A
4	ATP7B
5	STEAP3
6	STEAP4
7	SLC31A2
8	PRND
9	CCDC22
10	APP
11	ARF1
12	MT2A
13	ATOX1
14	PRNP
15	SCO1
16	COX19
17	SCO2
18	COX17
19	CP
20	FKBP4
21	HEPHL1
22	SLC11A2
23	CUTC
24	MMGT1
25	HEPH
26	PARK7
27	MTCO2P12
28	COX4I1
29	COX5B
30	COX6A1
31	COX6A2
32	COX6B1
33	COX6C
34	COX7A1
35	COX7A2
36	COX7A2P2
37	COX7B
38	COX7C
39	COX8A
40	COX10
41	COX15
42	CYB5A
43	COX7B2
44	COX8C
45	MT-CO1
46	MT-CO2
47	MT-CO3
48	NDUFA4
49	NDUFA4L2
50	SURF1
51	C15orf48
52	COX4I2
53	COX7A2L
54	COX5A
55	MT4
56	BECN1
57	MT1X
58	MT3
59	MT-CYB
60	NFE2L2
61	PAM
62	ATP5F1D
63	S100A13
64	MT1HL1
65	SNCA
66	SOD1
67	SOD3
68	SORD
69	MAP1LC3A
70	COMMD1
71	XIAP
72	MOXD2P
73	COX11
74	LACC1
75	DBH
76	DCT
77	ALB
78	F5
79	F8
80	OR5AR1
81	ATP13A2
82	AOC1
83	MOXD1
84	GPC1
85	ANG
86	SUMF1
87	AOC2
88	SNAI3
89	APOA4
90	IL1A
91	COA6
92	LOX
93	LOXL1
94	LOXL2
95	ACR
96	P2RX4
97	CUTA
98	HAMP
99	S100A5
100	S100A12
101	SNCB
102	SNCG
103	TP53
104	TYR
105	LOXL4
106	LOXL3
107	AOC3
108	RNF7
109	CCS
110	MT1E
111	MT1F
112	MT1G
113	MT1H
114	MT1JP
115	MT1B
116	CCND1
117	STEAP1
118	SP1
119	MT1A
120	CASP3
121	ADAM17
122	FOXO3
123	FOXO1
124	APC
125	MAPT
126	AKT1
127	JUN
128	ADAM9
129	BACE1
130	MDM2
131	MT1L
132	XAF1
133	MTF2
134	MTF1
135	PIK3CA
136	PTEN
137	GSK3B
138	ADAM10

## Sheet: Appendix B
Appendix B. Fifty-nine KEGG pathways obtained through GSVA.
Pathways	logFC	P Value	adjusted P Value
KEGG_COMPLEMENT_AND_COAGULATION_CASCADES	-0.252699	5.17887e-17	9.5809e-15
KEGG_ECM_RECEPTOR_INTERACTION	-0.276949	1.45835e-13	1.34898e-11
KEGG_HYPERTROPHIC_CARDIOMYOPATHY_HCM	-0.205495	1.57025e-12	9.68323e-11
KEGG_NEUROACTIVE_LIGAND_RECEPTOR_INTERACTION	-0.153974	5.33504e-11	2.46745e-09
KEGG_DILATED_CARDIOMYOPATHY	-0.192762	9.97756e-11	3.6917e-09
KEGG_FOCAL_ADHESION	-0.18974	8.25358e-10	2.54485e-08
KEGG_ARRHYTHMOGENIC_RIGHT_VENTRICULAR_CARDIOMYOPATHY_ARVC	-0.178407	1.42453e-09	3.76484e-08
KEGG_GLYCOSPHINGOLIPID_BIOSYNTHESIS_GLOBO_SERIES	-0.216405	1.84256e-09	4.26092e-08
KEGG_GLYCOSAMINOGLYCAN_DEGRADATION	-0.213351	2.67331e-09	5.49514e-08
KEGG_GLYCOSPHINGOLIPID_BIOSYNTHESIS_GANGLIO_SERIES	-0.224106	3.38646e-09	6.26496e-08
KEGG_GLYCOSAMINOGLYCAN_BIOSYNTHESIS_CHONDROITIN_SULFATE	-0.226917	1.0885e-08	1.83065e-07
KEGG_RENIN_ANGIOTENSIN_SYSTEM	-0.160385	2.91353e-08	4.49169e-07
KEGG_CALCIUM_SIGNALING_PATHWAY	-0.135149	5.84039e-08	8.05509e-07
KEGG_O_GLYCAN_BIOSYNTHESIS	-0.170398	6.09574e-08	8.05509e-07
KEGG_GLYCOSAMINOGLYCAN_BIOSYNTHESIS_KERATAN_SULFATE	-0.194107	8.14874e-08	1.00501e-06
KEGG_GAP_JUNCTION	-0.131462	1.26966e-07	1.46805e-06
KEGG_HEDGEHOG_SIGNALING_PATHWAY	-0.149056	2.60978e-07	2.84005e-06
KEGG_AXON_GUIDANCE	-0.13308	6.14089e-07	6.31147e-06
KEGG_REGULATION_OF_ACTIN_CYTOSKELETON	-0.123561	7.72438e-07	7.52111e-06
KEGG_BASE_EXCISION_REPAIR	0.189888	8.89769e-07	8.23036e-06
KEGG_VASCULAR_SMOOTH_MUSCLE_CONTRACTION	-0.130796	1.02713e-06	9.04849e-06
KEGG_HOMOLOGOUS_RECOMBINATION	0.190649	1.32947e-06	1.11796e-05
KEGG_TGF_BETA_SIGNALING_PATHWAY	-0.131181	1.67316e-06	1.3458e-05
KEGG_MELANOGENESIS	-0.11551	1.7808e-06	1.3727e-05
KEGG_PPAR_SIGNALING_PATHWAY	-0.12505	1.95329e-06	1.44544e-05
KEGG_MELANOMA	-0.121114	2.15034e-06	1.53005e-05
KEGG_PRIMARY_BILE_ACID_BIOSYNTHESIS	-0.138669	2.24717e-06	1.53973e-05
KEGG_RNA_DEGRADATION	0.165587	3.3489e-06	2.21267e-05
KEGG_BASAL_CELL_CARCINOMA	-0.13664	3.52841e-06	2.2497e-05
KEGG_LONG_TERM_DEPRESSION	-0.103508	3.64816e-06	2.2497e-05
KEGG_LEUKOCYTE_TRANSENDOTHELIAL_MIGRATION	-0.134072	4.06411e-06	2.42535e-05
KEGG_SPLICEOSOME	0.178051	4.2174e-06	2.43818e-05
KEGG_ARACHIDONIC_ACID_METABOLISM	-0.11978	5.48511e-06	3.07498e-05
KEGG_CYTOKINE_CYTOKINE_RECEPTOR_INTERACTION	-0.138862	7.09651e-06	3.86134e-05
KEGG_CELL_ADHESION_MOLECULES_CAMS	-0.158335	7.84318e-06	4.05616e-05
KEGG_NON_HOMOLOGOUS_END_JOINING	0.162318	7.89307e-06	4.05616e-05
KEGG_MAPK_SIGNALING_PATHWAY	-0.10284	1.66176e-05	8.26745e-05
KEGG_NUCLEOTIDE_EXCISION_REPAIR	0.156727	1.69818e-05	8.26745e-05
KEGG_DRUG_METABOLISM_CYTOCHROME_P450	-0.126002	1.90527e-05	9.03783e-05
KEGG_PRION_DISEASES	-0.134992	2.10049e-05	9.71478e-05
KEGG_DNA_REPLICATION	0.203347	2.83006e-05	0.000127698
KEGG_GLYCOSAMINOGLYCAN_BIOSYNTHESIS_HEPARAN_SULFATE	-0.129695	3.15531e-05	0.000138984
KEGG_VASOPRESSIN_REGULATED_WATER_REABSORPTION	-0.10075	4.79545e-05	0.000206316
KEGG_MISMATCH_REPAIR	0.174346	6.38301e-05	0.000264679
KEGG_PATHWAYS_IN_CANCER	-0.100492	6.43813e-05	0.000264679
KEGG_TAURINE_AND_HYPOTAURINE_METABOLISM	-0.107069	0.000105156	0.000422912
KEGG_HEMATOPOIETIC_CELL_LINEAGE	-0.146361	0.000116444	0.000448796
KEGG_LYSOSOME	-0.126964	0.000156742	0.000591781
KEGG_ONE_CARBON_POOL_BY_FOLATE	0.154225	0.00018336	0.000678431
KEGG_CELL_CYCLE	0.130792	0.000317385	0.00112916
KEGG_SULFUR_METABOLISM	-0.11168	0.000528538	0.0018449
KEGG_METABOLISM_OF_XENOBIOTICS_BY_CYTOCHROME_P450	-0.106411	0.000575331	0.00197104
KEGG_RNA_POLYMERASE	0.12295	0.000984569	0.00314044
KEGG_AMINOACYL_TRNA_BIOSYNTHESIS	0.140295	0.00126799	0.00397591
KEGG_OTHER_GLYCAN_DEGRADATION	-0.118393	0.00217632	0.00619414
KEGG_GLYOXYLATE_AND_DICARBOXYLATE_METABOLISM	0.119134	0.0048147	0.0123711
KEGG_CIRCADIAN_RHYTHM_MAMMAL	-0.105275	0.00512036	0.0128009
KEGG_LEISHMANIA_INFECTION	-0.107086	0.00743464	0.0174102
KEGG_VALINE_LEUCINE_AND_ISOLEUCINE_BIOSYNTHESIS	0.11694	0.00918734	0.0209834

## Sheet: Appendix C
Appendix C. Five programmed cell death gene sets.
CUPROPTOSIS	FERROPTOSIS	AUTOPHAGY	APOPTOSIS	PYROPTOSIS
FDX1	RPL8	CFTR	BAD	BAK1
LIPT1	IREB2	LAMP2	CFLAR	TP63
LIAS	ATP5MC3	RB1CC1	PSMB1	CHMP2B
DLD	CS	RRAGD	PSMC4	BAX
DBT	EMC2	VIM	BID	GZMB
DLST	ACSF2	IFT88	VIM	CHMP4B
DLAT	NOX1	GABARAPL2	FAS	GSDMD
PDHA1	CYBB	ATG5	BAK1	GSDME
PDHB	NOX3	FUNDC1	DAPK2	IL1A
SLC31A1	NOX4	WIPI1	CDH1	CHMP3
CDKN2A	NOX5	CSNK2A2	PSMA4	IRF1
MTF1	DUOX1	TSG101	DSG2	IL1B
GLS	DUOX2	TUBA3D	CASP8	CHMP2A
	G6PD	DYNC1I2	PRKCQ	CASP1
	PGD	PIK3C3	ROCK1	CASP5
	VDAC2	HSP90AA1	PSME4	TP53
	PIK3CA	RRAGB	ARHGAP10	CHMP7
	FLT3	CHMP2B	TP63	IL18
	SCP2	ATG16L1	TP73	CASP3
	TP53	DYNLL1	PKP1	CHMP4C
	ACSL4	HDAC6	BAX	IRF2
	LPCAT3	HSP90AB1	PSMC5	CYCS
	NRAS	TOMM22	ADD1	CHMP6
	KRAS	MTMR3	DNM1L	HMGB1
	HRAS	TUBB1	PPP1R13B	CASP4
	TF	CSNK2A1	DYNLL1	ELANE
	TFRC	CHMP4B	PSME1	CHMP4A
	TFR2	MAP1LC3A	CLSPN
	SLC38A1	ATG4A	PSMD5
	SLC1A5	TSC2	DSP
	GLS2	TUBB4A	PSMD8
	GOT1	PLIN3	MAPK1
	CARS1	RHEB	GZMB
	ALOX5	PRKAG2	PSMC6
	KEAP1	LAMTOR3	PSMA3
	HMOX1	HSPA8	PSMC1
	ATG5	AMBRA1	PSMB5
	ATG7	PRKAB1	ACIN1
	NCOA4	CHMP3	PSMA6
	ALOX12	PRKAG3	PSME2
	ALOX12B	EPAS1	PSMA7
	ALOX15	PARK7	E2F1
	ALOX15B	LAMTOR2	PSMD10
	ALOXE3	MFN2	XIAP
	PHKG2	RRAGC	BMX
	ACO1	ATG101	STK24
	G6PDX	TUBA1B	TRADD
	ULK1	ATG4C	MAPK3
	ATG3	BECN1	PSMD7
	ATG4D	ATG14	TJP1
	BECN1	TUBA4A	BMF
	MAP1LC3A	RNASE1	GSDMD
	GABARAPL2	TOMM40	TNFRSF10A
	GABARAPL1	CHMP2A	AKT2
	ATG16L1	ATG4D	BBC3
	WIPI1	GFAP	CARD8
	WIPI2	PRKAB2	GSDME
	SNX4	PRKAA1	PSMA2
	ATG13	LAMTOR5	MAPK8
	ULK2	USP30	UNC5B
	SAT1	DYNC1LI2	PSMD3
	EGFR	TUBB2A	SEPTIN4
	MAPK3	TUBB2B	KPNB1
	MAPK1	GABARAPL1	C1QBP
	BID	PEX5	PSMD11
	ZEB1	VPS37B	YWHAE
	DPP4	MAP1LC3B	BIRC2
	CDKN2A	RPTOR	PSMD9
	PEBP1	WDR45B	LMNB1
	SOCS1	MVB12A	UNC5A
	CDO1	RPS27A	KPNA1
	MYB	DYNC1LI1	TFDP2
	MAPK8	ATG3	PSMD14
	MAPK9	ATG12	AKT3
	CHAC1	CHMP7	FASLG
	MAPK14	PLIN2	TJP2
	LINC00472	ATM	APAF1
	PRKAA2	LAMTOR1	TNFRSF10B
	PRKAA1	UBC	PPP3CC
	ELAVL1	TUBA3E	TNFSF10
	BAP1	ATG10	H1-3
	ABCC1	TOMM70	H1-1
	MIR6852	RRAGA	PSMF1
	ACVR1B	VPS37A	PSMB2
	TGFBR1	MTERF3	TRAF2
	EPAS1	EEF1A1	TICAM1
	HILPDA	WIPI2	SEM1
	HIF1A	DYNC1I1	YWHAH
	IFNG	PINK1	PSMA1
	ANO6	PCNT	PSME3
	LPIN1	VPS28	CASP9
	HMGB1	SQSTM1	YWHAQ
	TNFAIP3	PRKAA2	STK26
	TLR4	MTMR14	DSG3
	ATF3	CHMP4C	DSG1
	ATM	UBAP1	APC
	YY1AP1	VCP	DBNL
	EGLN2	TSC1	NMT1
	MIOX	TUBA1A	TLR4
	TAFAZZIN	TUBA1C	PSMB7
	MTDH	MLST8	RIPK1
	IDH1	VPS37C	UACA
	SIRT1	ATG4B	CASP6
	FBXW7	ARL13B	TP53
	PANX1	GABARAP	PMAIP1
	DNAJB6	UBB	AKT1
	BACH1	MFN1	PSMB6
	LONP1	TUBB8B	PSMA5
	CD82	TOMM20	TP53BP2
	IL1B	ATG13	RPS27A
	CTSB	TOMM5	CDKN2A
	POR	TUBB6	GSN
	CYB5R1	CHMP6	GAS2
	ELOVL5	VPS37D	APIP
	FADS1	SLC38A9	UBC
	PTEN	CETN1	BCL2L11
	NR1D1	ULK1	LY96
	NR1D2	UBE2N	PSMA8
	TBK1	TUBAL3	APPL1
	IL6	ATG9B	PSMD4
	USP7	PRKAG1	PSMB4
	miR-182-5p	TUBA8	DFFA
	miR-378a-3p	HSF1	LMNA
	ATF4	PRKN	PSMC2
	AQP3	LAMTOR4	OMA1
	AQP5	TUBB4B	PSMD6
	AQP8	NBR1	PRKCD
	LINC00618	PIK3R4	HMGB2
	MT1DP	TOMM7	CASP3
	PEX10	MVB12B	YWHAZ
	AGPAT3	WDR45	CASP7
	PEX12	DYNC1H1	PSMC3
	CHP1	SRC	YWHAB
	GPAT4	ATG7	DAPK3
	BRPF1	MAP1LC3C	CTNNB1
	OSBPL9	TUBA3C	FADD
	INTS2	UVRAG	H1-4
	MMD	MTOR	FNTA
	CYP4F8	ATG9A	STAT3
	MLLT1	CSNK2B	PTK2
	TTPA	VDAC1	DFFB
	GRIA3	TOMM6	AVEN
	EPT1	UBA52	YWHAG
	POM121L12	TUBA4B	UBB
	LIG3	UBE2V1	CD14
	AEBP2	HBB	BCL2L1
	AGPS	PGAM5	BCL2
	CDCA3	CHMP4A	CYCS
	PEX2	TUBB3	PSMD1
	PEX6	TUBB8	PSMD2
	TIMM9	DYNLL2	SFN
	DCAF7		PLEC
	LCE2C		MAGED1
	FAR1		PAK2
	PHF21A		SATB1
	SMAD7		DIABLO
	LYRM1		H1-5
	AMN		PSMD13
	PEX3		BCAP31
	MTCH1		MAPT
	ACADSB		DCC
	PVT1		H1-2
	hsa_circ_0008367		H1-0
	SLC39A14		HMGB1
	MAP3K11		DAPK1
	GSK3B		PSMD12
	BRD7		SPTAN1
	SLC25A28		OCLN
	MFN2		TFDP1
	SLC11A2		OPA1
	ZFAS1		PSMB8
	TSC1		PSMB10
	TGFB1		PPP3R1
	SNCA		UBA52
	SIRT3		PSMB11
	CGAS		PSMB9
	STING1		TICAM2
	HDDC3		DYNLL2
	MIR761		PSMB3
	MDM2
	MDM4
	MIR214
	DLD
	WWTR1
	PRKCA
	LGMN
	SMPD1
	MYCN
	IFNA1
	IFNA2
	IFNA4
	IFNA5
	IFNA6
	IFNA7
	IFNA8
	IFNA10
	IFNA13
	IFNA14
	IFNA16
	IFNA17
	IFNA21
	SMG9
	PPARG
	MIR335
	SNX5
	PAQR3
	MICU1
	TOR2A
	MIR375
	MAP3K14
	CircKDM4C
	MIR324
	QSOX1
	MIB2
	CLTRN
	KLF2
	MIR5096
	HOTAIR
	H19
	FOXO4
	YTHDC2
	DDR2
	SLC39A7
	TRIM46
	ACSL1
	KDM5A
	TRIM21
	DPEP1
	CYGB
	IDO1
	GSTZ1
	GJA1
	SLC7A11
	PGRMC1
	CIRBP
	circPSEN1
	USP11
	YAP1
	MIR135B
	TRIM26
	NDRG1
	MIR302A
	ASMTL-AS1
	FADS2
	PIEZO1
	LIFR
	PTPN6
	MIR15A
	EGR1
	ADAM23
	ARHGEF26-AS1
	CPEB1
	COX4I2
	lncRNA AABR07017145.1
	TIMP1
	KDM6B
	METTL14
	MIB1
	KDM5C
	MEG3
	CCDC6
	CFL1
	MIR539
	KMT2D

## Sheet: Appendix D
Appendix D. Twenty-three immune cell infiltration gene sets.
Activated.B.cellna	Activated.CD4.T.cellna	Activated.CD8.T.cellna	Activated.dendritic.cellna	CD56bright.natural.killer.cellna	Eosinophilna	Gamma.delta.T.cellna	Immature..B.cellna	Mast.cellna	Monocytena	Natural.killer.T.cellna	Natural.killer.cellna	T.follicular.helper.cellna	Type.1.T.helper.cellna	Type.17.T.helper.cellna	Type.2.T.helper.cellna	Regulatory.T.cellna	MDSCna	Neutrophilna	Immature.dendritic.cellna	Macrophagena	CD56dim.natural.killer.cellna	Plasmacytoid.dendritic.cellna
ADAM28	AIM2	ADRM1	ABCD1	ABAT	GIPR	ACP5	CD22	ADAMTS3	ASGR2	BTN2A2	AKT3	B3GAT1	CD70	IL17A	ASB2	CCL3L1	CCR2	CREB5	ACADM	AIF1	CYP27A1	CBX6
CD180	BIRC3	AHSA1	C1QC	C11orf75	KRT18P50	AQP9	CYBB	CPA3	CFP	CD101	AXL	CDK5R1	TBX21	IL17RA	CSRP2	CD72	CD14	CDA	AHCYL1	CCL1	DDX55	DAB2
CD79B	BRIP1	C1GALT1C1	CAPG	C5orf15	LRMP	BTN3A2	FAM129C	CMA1	ASGR1	CD109	BST2	PDCD1	ADAM8	C2CD4A	DAPK1	CLEC5A	CD2	CHST15	ALDH1A2	CCL14	DYRK2	DDX17
BLK	CCL20	CCT6B	CCL3L3	CDHR1	FOSB	C1orf54	FCRL1	CTSG	CD1D	CNPY3	CDH2	BCL6	AHCYL2	C2CD4B	DLC1	FOXP3	CD86	S100A12	ALDH3A2	CCL23	RPL37A	HIGD1A
CD19	CCL4	CD37	CD207	DCAF12	RRP12	CARD8	FCRL3	ARHGAP15	UPK3A	CNPY4	CRTAM	CD200	ALCAM	CA2	DNAJC12	ITGA4	CXCR4	APOBEC3A	ALDH9A1	CCL26	NOTCH3	IDH3A
MS4A1	CCL5	CD3D	CD302	DYNLL1	GPR183	CCL18	FCRL5	CPM	ACTG1	CREB1	CSF2RA	CD83	B3GALNT1	CCDC65	DUSP6	L1CAM	FCGR2A	CASP5	ALOX15	CD300LB	AKR7A3	IL3RA
TNFRSF17	CCNB1	CD3E	ATP5B	GPR137B	NR4A3	CD209	FCRLA	FCN1	ANXA5	CRTC2	CTSZ	CD84	BBS12	CEACAM3	GNAI1	LIPA	FCGR2B	MMP25	AMT	CNR1	GPRC5C	MAGED1
IGHM	CCR7	CD3G	ATP5L	HCP5	ST3GAL6	CD33	HDAC9	FTL	ATP6V1B2	CRTC3	CXCL1	FGF2	BST1	IL17C	LAMP3	LRP1	FCGR3A	HAL	ARL1	CNR2	GRIN1	NUCB2
GNG7	DUSP2	CD69	ATP6V1A	HDGFRP2	DEPDC5	CD36	HLA-DQA1	HSPA6	CFL1	CSF2	CYTH1	GPR18	CD151	IL17F	NRP2	LRRC42	FERMT3	C1orf183	ATIC	EIF1	HLA-E	OFD1
MICAL3	ESCO2	CD8A	BCL2L1	KRT86	PDE6C	CDK5	HVCN1	ITGA9	DAZAP2	KLRC1	DAXX	CEBPA	CD47	IL17RC	OSBPL1A	MARCO	GPSM3	FFAR2	ATP5A1	EIF4A1	PORCN	OGT
SPIB	ETS1	CETN3	C1QB	MLST8	PKD2L2	IL10RB	KIAA0226	RNASE3	CTBS	FUT4	DGKH	CECR1	CD48	IL17RE	PDE4B	MMP12	IL18BP	MAK	CAPZA1	FPR1	PSMC4	PDIA4
HLA-DOB	EXO1	CSE1L	SNURF	ELMOD3	GPR65	KLRF1	NCF1	S100A4	EMR4P	ICAM2	DLL4	CLEC10A	CD52	IL23A	PHLDA1	MNDA	IL4R	CXCR1	LILRA5	FPR2	UPP1	SERTAD2
IGKC	EXOC6	GEMIN6	SPCS3	ENTPD5	IL5RA	LGALS1	NCF1B	SIGLEC8	HIVEP2	IL32	DPYD	CLEC4A	CD53	ILDR1	PLA2G4A	MRC1	ITGAL	STEAP4	RDX	FRAT2	IL21R	SIRPA
PNOC	IARS	GNLY	CCNA1	FAM119A	P2RY14	MAPK7	P2RY10	SLC6A4	MARCKSL1	LAMP2	ERBB3	CSF1R	CD59	LONRF3	RAB27B	MS4A6A	ITGAM	MGAM	RRAGD	GPR27	KIR2DS1	TMED2
FCRL2	ITK	GPT2	CEACAM8	FAM179A	DACH1	KLHL7	SP100	PTGS2	MBP	LILRB5	F11R	CTSS	CD6	SH2D6	RBMS3	PELO	PARVG	BTNL8	TACSTD2	GPR77	KIR2DS2	ENG
BACH2	KIF11	GZMA	NOS2	CLIC2	DAPK2	KRT80	TXNIP	EGR3	MMP15	KLRG1	FAM27A	DMN	CD68	TNIP2	RNF125	PLEK	PSAP	CXCR2	INPP5F	RNASE2	KIR2DS5	FCAR
CR2	KNTC1	GZMH	SRA1	COX7A2L	EMR3	LAMC1	STAP1	PILRA	PNPLA6	HSPA4	FAM49A	DPP4	CD7	ABCA1	TMPRSS3	PRSS23	PTGER2	TNFRSF10C	RAB38	MS4A2		IGF1
TCL1A	NUF2	GZMK	TNFRSF6B	CREB3L4		LCORL	TAGAP		TMBIM6	HSPB6	FASLG	LRRC32	CD96	ABCB1	GATA3	PTGIR	PTGES2	VNN3	PLAU	BASP1		ITGA2B
AKNA	PRC1	IL2RB	TREM1	CSF1		LMNB1	ZCCHC2		PQBP1	ISM2	FCGR1A	MC5R	CFHR3	ADAMTS12	BIRC5	ST8SIA4	S100A8		CSF3R	IGSF6		GABARAP
ARHGAP25	PSAT1	LCK	TREML1	CSNK2A2		MEIS3P1			TEX264	ITIH2	FN1	MICA	CHRM3	ANK1	CDC25C	STAB1	S100A9		SLC18A2	HK3		GPX1
CCL21	RGS1	MPZL1	RHOA	CSTA		MPL			IKZF1	KDM4C	FSTL1	NCAM1	CLEC7A	ANKRD22	CDC7				AMPD2	VNN1		KRT23
CD27	RTKN2	NKG7	SLC25A37	CSTB		FABP1				KIR2DS4	FUCA1	NCR2	COL23A1	B3GALT2	CENPF				CLTB	FES		PROK2
CD38	SAMSN1	PIK3IP1	TNFSF14	CTPS		FABP5				KIRREL3	GBP3	NRP1	COL4A4	CAMTA1	CXCR6				C1orf162	NPL		RALB
CLEC17A	SELL	PTRH2	TREML4	CTSD		FADD				SDCBP	GLS2	PDCD1LG2	COL5A3	CCR9	DHFR					FZD2		RETNLB
CLEC9A	TRAT1	TIMM13	VNN2	FST		MFAP3L				NFATC2IP	GRB2	PDCD6	DAB1	CD40	EVI5					FAM198B		RNF141
CLECL1		ZAP70	XPO6	GATA2		MINPP1				MICB	LST1	PRDX1	DLEU7	GPR44	GSTA4					HNMT		SEC14L1
			CLEC4C	GMPR		RPS24				KIR2DL1	BCL2	RAE1	DOC2B	IFT80	HELLS					SLC15A3		SEPX1
			TNFAIP2	HDC		RPS7				KIR2DL3	CDC5L	RAET1E	EMP1		IL26					CD4		EMP3
			UBD	HEY1		RPS9				KIR3DL1	FGF18	SIGLEC7	F12		LAIR2					TXNDC3		CD300LF
			ACTR3	HOXA1		DBNL				KIR3DL2	FUT5	SIGLEC9	FURIN							FRMD4A		ABTB1
			RAB1A	HS2ST1		CCL13				NCR1	FZR1	TYRO3	GAB3							CRYBB1		KLHL21
			SLA	HS3ST1						FOSL1	GAGE2	CHST12	GATM							HRH1		PHRF1
			HLA-DQA2	BCL11B						TSLP	IGFBP5	CLIC3	GFPT2							WNT5B
			SIGLEC5	CDH3						SLC7A7	KANK2	IVNS1ABP	GPR25
			SLAMF9	MYL6B						SPP1	LDB3	KIR2DL2	GREM2
				NAA16						TREM2		LGMN	HAVCR1
				ClQA						UBASH3A			HSD11B1
				ClQB						YBX2			HUNK
				CYP27B1						CCDC88A			IGF2
				EIF3M						CLEC1A			RCSD1
										THBD			RYR1
										PDPN			SAV1
										VCAM1			SELE
										EMR1			SELP
													SH3KBP1
													SIT1
													SLC35B3
													SIGLEC10
													SKAP1
													THUMPD2
													TIGIT
													ZEB2
													ENC1
													FAM134B
													FBXO30
													FCGR2C
													STAC
													LTC4S
													MAN1B1
													MDH1
													MMD
													RGS16
													IL12A
													P2RX5
													CD97
													ITGB4
													ICAM3
													METRNL
													TNFRSF1A
													IRF1
													HTR2B
													CALD1
													MOCOS
													TRAF3IP2
													TLR8
													TRAF1
													DUSP14

## Sheet: Appendix E
Appendix E. Fifteen immune function gene sets.
APC_co_inhibition	APC_co_stimulation	CCR	Check-point	Cytolytic_activity	HLA	Inflammation-promoting	MHC_class_I	Parainflammation	T_cell_co-inhibition	T_cell_co-stimulation	Type_I_IFN_Reponse	Type_II_IFN_Reponse
C10orf54	CD40	CCL16	IDO1	PRF1	HLA-E	CCL5	B2M	CXCL10	BTLA	CD2	DDX4	GPR146
CD274	CD58	TPO	LAG3	GZMA	HLA-DPB2	CD19	HLA-A	PLAT	C10orf54	CD226	IFIT1	SELP
LGALS9	CD70	TGFBR2	CTLA4		HLA-C	CD8B	TAP1	CCND1	CD160	CD27	IFIT2	AHR
PDCD1LG2	ICOSLG	CXCL2	TNFRSF9		HLA-J	CXCL10		LGMN	CD244	CD28	IFIT3
PVRL3	SLAMF1	CCL14	ICOS		HLA-DQB1	CXCL13		PLAUR	CD274	CD40LG	IRF7
	TNFSF14	TGFBR3	CD80		HLA-DQB2	CXCL9		AIM2	CTLA4	ICOS	ISG20
	TNFSF15	IL11RA	PDCD1LG2		HLA-DQA2	GNLY		MMP7	HAVCR2	SLAMF1	MX1
	TNFSF18	CCL11	TIGIT		HLA-DQA1	GZMB		ICAM1	LAG3	TNFRSF18	MX2
	TNFSF4	IL4I1	CD70		HLA-A	IFNG		MX2	LAIR1	TNFRSF25	RSAD2
	TNFSF8	IL33	TNFSF9		HLA-DMA	IL12A		CXCL9	TIGIT	TNFRSF4	TNFSF10
	TNFSF9	CXCL12	ICOSLG		HLA-DOB	IL12B		ANXA1		TNFRSF8
		CXCL10	KIR3DL1		HLA-DRB1	IRF1		TLR2		TNFRSF9
		BMPER	CD86		HLA-H	PRF1		PLA2G2D		TNFSF14
		BMP8A	PDCD1		HLA-B	STAT1		ITGA2
		CXCL11	LAIR1		HLA-DRB5	TBX21		MX1
		IL21R	TNFRSF8		HLA-DOA			HMOX1
		IL17B	TNFSF15		HLA-DPB1			CD276
		TNFRSF9	TNFRSF14		HLA-DRA			TIRAP
		ILF2	IDO2		HLA-DRB6			IL33
		CX3CR1	CD276		HLA-L			PTGES
		CCR8	CD40		HLA-F			TNFRSF12A
		TNFSF12	TNFRSF4		HLA-G			SCARB1
		CSF3	TNFSF14		HLA-DMB			CD14
		TNFSF4	HHLA2		HLA-DPA1			BLNK
		BMP3	CD244					IFIT3
		CX3CL1	CD274					RETNLB
		BMP5	HAVCR2					IFIT2
		CXCR2	CD27					ISG15
		TNFRSF10D	BTLA					OAS2
		BMP2	LGALS9					REL
		CXCL14	TMIGD2					OAS3
		CCL28	CD28					CD44
		CXCL3	CD48					PPARG
		BMP6	TNFRSF25					BST2
		CCL21	CD40LG					OAS1
		CXCL9	ADORA2A					NOX1
		CCL23	VTCN1					PLA2G2A
		IL6	CD160					IFIT1
		TNFRSF18	CD44					IFITM3
		IL17RD	TNFSF18					IL1RN
		IL17D	TNFRSF18
		IL27	BTNL2
		CCL7	C10orf54
		IL1R1	CD200R1
		CXCR4	TNFSF4
		CXCR2P1	CD200
		TGFB1I1	NRP1
		IFNGR1
		IL9R
		IL1RAPL1
		IL11
		CSF1
		IL20RA
		IL25
		TNFRSF4
		IL18
		ILF3
		CCL20
		TNFRSF12A
		IL6ST
		CXCL13
		IL12B
		TNFRSF8
		IL6R
		BMPR2
		IFNE
		IL1RAPL2
		IL3RA
		BMP4
		CCL24
		TNFSF13B
		CCR4
		IL2RA
		IL32
		TNFRSF10C
		IL22RA1
		BMPR1A
		CXCR5
		CXCR3
		IFNA8
		IL17REL
		IFNB1
		IFNAR1
		TNFRSF1B
		CCL17
		IFNL1
		IL16
		IL1RL1
		ILK
		CCL25
		ILDR2
		CXCR1
		IL36RN
		IL34
		TGFB1
		IFNG
		IL19
		ILKAP
		BMP2K
		CCR10
		ILDR1
		EPO
		CCR7
		IL17C
		IL23A
		CCR5
		IL7
		EPOR
		CCL13
		IL2RG
		IL31RA
		TNFAIP6
		IFNL2
		BMP1
		IL12RB1
		TNFAIP8
		IL4R
		TNFRSF6B
		TNFAIP8L1
		TNFRSF10B
		IFNL3
		CCL5
		CXCL6
		CXCL1
		CCR3
		TNFSF11
		CSF1R
		IL21
		IL1RAP
		IL12RB2
		CCL1
		IL17RA
		CCR1
		IL1RN
		TNFRSF11B
		TNFRSF14
		IL13
		IL2RB
		BMP8B
		CCL2
		IL24
		IL18RAP
		TGFBI
		TNFSF10
		TNFRSF11A
		CXCL5
		IL5RA
		TNFSF9
		IL1RL2
		TNFRSF13C
		IL36G
		IL15RA
		TNFRSF21
		CXCL8
		IL22RA2
		TNFAIP8L2
		IL18R1
		IFNLR1
		CXCR6
		CCL3L3
		TNFRSF1A
		IL17RE
		IFNGR2
		IL17RC
		TNFAIP8L3
		ILVBL
		TGFBRAP1
		CCL4L1
		CSF2RA
		CCRN4L
		CCL26
		TNFAIP1
		CCRL2
		IFNA10
		TNFRSF17
		IFNA13
		IL20
		IL18BP
		CCL3L1
		TNFSF12-TNFSF13
		IL5
		IL23R
		IL26
		TNF
		TGFA
		CSF2
		IL1F10
		CXCL17
		TNFSF13
		IFNA4
		IL37
		IL12A
		IL7R
		IFNA1
		IL1A
		IL4
		IL2
		CCL22
		CSF3R
		IL10
		IFNK
		TGFB2
		IL1R2
		IL1B
		IL17F
		IL27RA
		IL15
		TNFSF8
		IL36B
		XCL1
		CXCL16
		TNFRSF19
		IL3
		CCL3
		IFNA2
		BMPR1B
		IFNA21
		TNFSF18
		CCL8
		IL17RB
		TNFRSF25
		IL22
		IL10RB
		IFNAR2
		CCL18
		IFNA16
		CSF2RB
		IL36A
		TNFAIP3
		IL13RA2
		IL13RA1
		CCR9
		TNFRSF10A
		IFNA7
		IFNW1
		XCL2
		TNFSF14
		CCR2
		BMP15
		BMP10
		CCL15-CCL14
		TGFBR1
		IFNA5
		BMP7
		IFNA14
		IL20RB
		IL10RA
		IFNA17
		CCR6
		TGFB3
		CCL15
		CCL4
		CCL27
		TNFRSF13B

## Sheet: Appendix F
Appendix F. Potential drugs targeting 11 DEGs-CMRPS.
Gene	Drug	Cor	P value
S100A12	INK-128	-0.645888	4.37505e-08
S100A12	GSK-2194069	0.641236	5.86387e-08
S100A12	ABT-199	0.63623	7.99233e-08
S100A12	Imexon	0.63441	8.93259e-08
F5	GSK-1904529A	0.605655	4.72474e-07
LOX	P-529	0.604155	5.13055e-07
S100A12	Cyclophosphamide	0.59989	6.47052e-07
MDM2	AMG-232	0.585393	1.38913e-06
S100A12	Nandrolone phenpropionate	0.575201	2.32588e-06
ADAM9	XAV-939	0.573684	2.50758e-06
ADAM9	AZD-5991	-0.573404	2.5426e-06
MDM2	(-)-Nutlin-3	0.572684	2.63465e-06
LOX	dimethylfasudil	0.571764	2.7567e-06
LOX	JNJ-3887618	0.56969	3.05152e-06
ADAM9	BLU-667	0.568397	3.24997e-06
LOX	IDH1-Comp 301	0.56832	3.26214e-06
ADAM9	S-63845	-0.564189	3.98214e-06
MDM2	MK-0731	-0.563637	4.08884e-06
ADAM9	Raloxifene	-0.563425	4.13064e-06
MDM2	BI-2536	-0.557523	5.46333e-06
LOX	BLU-667	0.55554	5.99422e-06
LOX	IDH-C227	0.552746	6.82441e-06
ADAM9	TAK Plk inhibitor	-0.548457	8.30892e-06
MT1L	Homoharringtonine	-0.54217	1.10339e-05
MDM2	MI-219	0.539565	1.23892e-05
ADAM9	ARQ-621	-0.537451	1.3601e-05
ADAM9	Telatinib	0.535968	1.45157e-05
F5	Elesclomol	0.535257	1.49747e-05
LOX	By-Product of CUDC-305	-0.532359	1.69859e-05
MDM2	ARRY-520 Isomer A	-0.529661	1.90808e-05
F5	PI-103	-0.528928	1.96898e-05
MDM2	Docetaxel	-0.527248	2.11541e-05
ADAM9	Tamoxifen	-0.527005	2.13745e-05
S100A12	Hydroxyurea	0.525879	2.2422e-05
MDM2	CGM-097	0.525099	2.31753e-05
S100A12	JNJ-54302833	0.523772	2.45107e-05
ADAM9	spebrutinib	0.523277	2.50268e-05
MDM2	Litronesib	-0.521736	2.66984e-05
MDM2	RG-7388	0.520291	2.83594e-05
ADAM9	AMG-900	-0.519156	2.97302e-05
S100A5	GSK-1904529A	0.51192	4.00133e-05
MDM2	Rigosertib	-0.50934	4.44123e-05
F5	BMS-754807	0.509197	4.4669e-05
LOX	SGX-523	0.508221	4.6455e-05
F5	Linsitinib	0.504271	5.43811e-05
S100A12	AZD-8055	-0.504124	5.46996e-05
MT1L	ARQ-621	-0.504089	5.47748e-05
MDM2	PF-2771	-0.503952	5.50733e-05
ADAM9	BMS-387032	-0.503463	5.61477e-05
S100A12	AZD-5991	0.500326	6.35244e-05
MDM2	Paclitaxel	-0.49938	6.59168e-05
LOX	Telatinib	0.497312	7.14402e-05
MDM2	RG-7112	0.496954	7.24368e-05
LOX	Momelotinib	0.49694	7.24761e-05
MT1L	BMS-387032	-0.496744	7.30281e-05
F5	ADW-742	0.495631	7.62389e-05
ADAM9	ONX-0914	-0.494875	7.84928e-05
MDM2	EMD-534085	-0.491917	8.79145e-05
LOX	PKM2 (9)	0.490086	9.42524e-05
MT1L	TAK-901	-0.489139	9.76935e-05
MDM2	GSK-461364	-0.488937	9.84436e-05
MT1L	PF-03758309	-0.487866	0.000102504
MDM2	milademetan	0.487798	0.000102766
MT1L	Actinomycin D	-0.487659	0.000103306
ADAM9	Volasertib	-0.48256	0.000124974
LOX	CUDC-305	-0.482194	0.00012668
LOX	MPC-3100	-0.481818	0.000128454
LOX	B-7100	-0.481658	0.000129216
LOX	JNJ-38877605	0.481501	0.000129968
MDM2	NMS-1286937	-0.480579	0.000134465
ADAM9	S-64315	-0.479243	0.000141231
MT1L	DOLASTATIN 10	-0.478928	0.000142873
LOX	Lenvatinib	0.478174	0.000146866
MT1L	Vinblastine	-0.478094	0.0001473
ADAM9	Sepantronium bromide	-0.476844	0.00015417
ADAM9	Imexon	-0.47592	0.000159438
F5	AEW-541	0.473709	0.000172714
LOX	AT-13387	-0.471138	0.000189423
ADAM9	entosplenitib	0.470757	0.000192016
MT1L	AT-7519	-0.468575	0.000207532
LOX	TAS-115	0.467278	0.000217289
MDM2	MI-773	0.466228	0.000225494
MT1L	Staurosporine	0.466023	0.000227129
MT1L	Vincristine	-0.46225	0.000259206
ADAM9	DOLASTATIN 10	-0.461976	0.00026169
MDM2	GSK-295	-0.461738	0.000263865
MDM2	Lexibulin	-0.461686	0.000264336
ADAM9	Cyclophosphamide	-0.460333	0.000277043
ADAM9	CT-GSK183	-0.459954	0.000280696
S100A12	Carboplatin	0.455914	0.000322485
ADAM9	AMG-176	-0.45581	0.000323628
MT1G	benzaldehyde (BEN)	0.455546	0.000326559
MT1L	PKI-587	-0.454121	0.000342783
ADAM9	Des-fluoro-TAK-960	-0.453905	0.000345302
ADAM9	EMD-534085	-0.453755	0.000347065
S100A12	Chelerythrine	0.453658	0.000348207
ADAM9	Vinblastine	-0.453463	0.000350521
MT1L	Paclitaxel	-0.453412	0.000351129
S100A12	GDC-0349	-0.452977	0.00035634
MT1L	SNX-5422	-0.452063	0.000367514
ADAM9	P-529	0.451259	0.000377604
S100A12	S-63845	0.448911	0.00040854
ADAM9	Oxaliplatin	-0.448435	0.000415088
ADAM9	Homoharringtonine	-0.447573	0.000427192
ADAM9	Staurosporine	0.447103	0.000433921
MDM2	HDM-201	0.44475	0.000469075
LOX	BAY-2402234	-0.44471	0.000469699
MT1G	Hydroxyurea	0.444674	0.000470247
MDM2	Des-fluoro-TAK-960	-0.444579	0.000471734
MT1L	A-1210477	-0.444197	0.000477715
MT1L	EMD-534085	-0.443024	0.000496486
MT1L	XAV-939	0.441073	0.000529222
MT1L	UNC-0638	-0.440023	0.000547632
ADAM9	Pipamperone	-0.438399	0.00057727
MDM2	TAK Plk inhibitor	-0.436434	0.000615038
MDM2	WT-161	0.435881	0.000626079
ADAM9	LDK-378	-0.4347	0.000650236
ADAM9	Bafetinib	-0.433598	0.00067352
MT1G	Nitrogen mustard	0.432685	0.000693404
F5	CT-GSK183	0.432371	0.000700342
S100A12	AZD-2014	-0.431624	0.000717152
LOX	Staurosporine	0.429968	0.000755701
MDM2	YK-4-279	-0.429583	0.000764932
ADAM9	Carmustine	-0.429001	0.000779058
ADAM9	Deforolimius	0.428973	0.000779746
MT1L	Depsipeptide	-0.428751	0.000785221
MDM2	GSK-921	-0.427883	0.000806883
S100A12	AMG-176	0.427422	0.000818618
LOX	Zoledronate	0.426127	0.000852428
ADAM9	BP-1-102	-0.425164	0.000878342
F5	BMS-536924	0.425113	0.000879752
S100A12	Telatinib	-0.42499	0.000883128
MDM2	Ispinesib	-0.423254	0.000931898
MT1G	Melphalan	0.423224	0.00093277
ADAM9	Ixabepilone	-0.423163	0.000934523
MT1G	Chlorambucil	0.422412	0.000956451
COX19	olmutinib	-0.422028	0.000967826
MT1L	geldanamycin analog	-0.421812	0.000974273
MT1L	Ispinesib	-0.421682	0.00097818
LOX	Motesanib	0.421473	0.000984469
ADAM9	Actinomycin D	-0.421201	0.000992756
